# Supplementary material for: Buttonhole Cannulation Is Not Associated with More AVF Infections in a Low-Care Satellite Dialysis Unit: A Long-Term Longitudinal Study
Source: PLoS One. 2015 Nov 17;10(11):e0142256. doi: 10.1371/journal.pone.0142256 (PMC4648583; doi:10.1371/journal.pone.0142256)
Supplement: S1 Dataset — (XLSX) [file pone.0142256.s001.xlsx]

## Sheet: data_set
num_patient	ddn	sex	diabetes	immunosuppressive therapy	transplantation before HD	period	avf_days	combined infection	bacteriemia	local infection	all infections	nephropathy	age
1	1959-01-01	0	0	0	0	1	1328	0	0	0	0	7	34.435
2	1959-03-13	1	0	0	0	2	76	0	0	0	0	5	51.565
3	1951-07-21	1	0	1	1	1	324	0	0	0	0	2	45.5294
3	1951-07-21	1	0	1	1	2	543	0	0	0	0	2	45.5294
4	1977-06-14	1	0	0	0	1	566	0	0	0	0	8	18.0055
4	1977-06-14	1	0	1	1	2	304	0	0	0	0	8	18.0055
5	1965-10-05	1	0	0	0	2	581	0	0	0	0	2	42.5499
6	1970-12-11	1	0	0	0	2	226	0	0	0	0	7	32.8071
7	1952-11-07	1	0	1	1	1	660	0	0	0	0	2	43.3105
7	1952-11-07	1	0	1	1	2	568	0	0	0	0	2	43.3105
8	1958-01-01	0	0	0	0	1	58	0	0	0	0	6	39.8112
8	1958-01-01	0	0	0	0	2	168	0	0	0	0	6	39.8112
9	1954-01-01	0	0	0	0	1	464	0	0	0	0	6	42.6977
9	1954-01-01	0	0	0	0	2	122	0	0	0	0	6	42.6977
11	1967-04-06	0	0	1	1	1	2815	0	0	0	0	6	22.8098
12	1968-05-18	0	0	0	0	2	1389	0	0	0	0	6	34.7168
13	1970-07-25	1	0	1	0	2	464	0	0	0	0	2	39.8988
14	1944-02-17	1	0	0	0	2	823	0	0	1	1	3	56.1395
16	1968-01-09	1	0	0	0	2	1443	0	0	0	0	2	40.3666
17	1975-08-03	0	0	1	1	2	712	0	0	0	0	2	22.7688
18	1974-09-13	1	0	0	0	1	513	0	0	0	0	2	19.0068
19	1936-09-20	1	0	0	0	2	298	0	0	0	0	3	68.9384
20	1944-05-23	1	0	0	0	1	68	0	0	0	0	7	48.6375
21	1958-07-26	1	0	1	0	2	1412	0	0	0	0	7	50.5335
22	1939-11-26	0	0	0	0	2	403	0	0	0	0	7	64.7059
24	1965-01-12	1	0	0	0	1	2921	0	0	0	0	5	24.9521
24	1965-01-12	1	0	0	0	2	5478	1	0	0	1	5	24.9521
25	1932-07-23	1	0	0	0	1	1150	0	0	0	0	2	59.4282
26	1958-10-18	0	0	0	0	2	149	0	0	0	0	6	53.7592
28	1958-07-12	0	1	1	1	1	661	0	0	0	0	1	35.4884
29	1969-11-21	0	0	0	0	2	239	0	0	1	1	2	32.1915
30	1952-03-15	1	0	0	1	2	186	0	0	0	0	2	47.3297
32	1960-12-09	0	0	1	1	2	1068	0	0	0	0	6	45.9425
34	1978-05-30	0	0	1	0	2	358	0	0	0	0	2	26.6594
35	1951-08-25	0	0	0	1	1	1399	0	0	0	0	6	42.1094
36	1951-08-25	0	0	0	0	1	23	0	0	0	0	4	41.4884
37	1942-01-04	0	0	0	0	1	79	0	0	0	0	4	55.5568
38	1928-03-08	1	0	0	0	1	3267	0	0	0	0	2	60.829
38	1928-03-08	1	0	0	0	2	684	0	0	0	0	2	60.829
39	1964-02-27	0	0	0	0	1	923	0	0	0	0	6	30.4624
40	1940-06-20	0	0	1	0	1	2297	0	0	0	0	2	49.4993
41	1977-10-17	0	0	1	1	2	77	0	0	0	0	2	34.9713
42	1920-06-06	1	0	0	0	1	1138	0	0	0	0	3	72.0711
43	1929-12-14	1	0	0	0	1	317	0	0	0	0	3	61.2476
44	1989-11-02	1	0	0	1	2	98	0	0	0	0	7	22.8782
45	1947-09-09	0	0	1	0	1	2092	1	0	0	1	2	40.5554
47	1950-09-02	1	0	0	0	2	1225	0	0	0	0	2	46.9357
48	1943-02-28	1	0	0	0	1	260	0	0	0	0	4	50.7825
49	1975-12-22	0	0	0	0	2	48	0	0	0	0	4	29.6689
50	1944-01-15	1	0	0	0	1	890	0	0	0	0	4	46.3146
51	1950-01-04	0	0	0	0	1	822	0	0	0	0	4	41.5075
52	1980-12-04	1	0	0	0	2	213	0	0	0	0	2	31.4692
53	1922-09-03	0	0	0	0	1	114	0	0	0	0	4	67.565
54	1947-02-06	1	0	1	1	2	2493	0	0	0	0	2	58.9412
55	1946-02-06	1	0	0	0	1	222	0	0	0	0	4	46.7715
56	1933-09-25	1	0	0	0	1	200	0	0	0	0	2	56.2298
57	1944-07-24	0	0	0	0	2	355	0	0	0	0	2	67.42
59	1945-01-14	0	0	0	0	2	625	0	0	0	0	2	57.5923
60	1942-06-06	1	0	0	0	2	339	0	0	1	1	3	57.4802
61	1948-11-03	0	0	0	0	2	673	0	0	0	0	2	58.684
62	1959-10-18	0	0	0	0	2	752	0	0	0	0	8	41.7811
63	1938-04-03	1	0	0	0	2	947	0	0	0	0	4	65.9316
65	1951-08-17	0	0	1	2	2	691	0	0	0	0	4	58.3502
67	1945-04-09	0	0	0	0	1	117	0	0	0	0	4	52.3721
67	1945-04-09	0	0	0	0	2	1257	0	0	0	0	4	52.3721
68	1936-01-12	0	0	0	0	1	1383	0	0	1	1	6	57.6197
68	1936-01-12	0	0	1	1	2	24	0	0	0	0	6	57.6197
69	1962-01-01	1	0	0	0	2	1574	0	0	0	0	4	46.6566
70	1983-08-12	1	0	1	1	2	958	0	0	0	0	7	19.5923
71	1973-06-29	1	0	0	0	2	880	0	0	0	0	3	33.7018
72	1976-07-05	1	0	0	0	2	3106	0	0	1	1	7	26.5882
73	1962-05-01	0	0	1	0	2	1181	0	0	0	0	2	41.357
74	1948-07-03	1	1	0	0	2	942	0	0	0	0	3	57.5677
75	1932-07-26	1	0	0	0	1	390	0	0	0	0	2	57.3953
76	1978-10-19	0	0	0	0	2	109	0	0	0	0	7	19.8714
77	1956-12-31	0	0	0	0	2	1277	0	0	0	0	4	52.1395
78	1962-04-02	0	1	1	1	2	420	0	0	0	0	1	36.0575
79	1951-12-31	0	0	1	0	2	100	0	0	0	0	2	49.6115
80	1957-08-28	1	0	0	0	2	887	0	0	0	0	4	47.71
81	1920-04-30	0	0	0	0	1	0	0	0	0	0	6	70.4596
82	1937-12-25	1	0	0	0	2	229	0	0	0	0	4	64.9302
83	1942-11-22	0	0	0	0	1	1263	0	0	0	0	6	53.5212
84	1975-03-13	0	0	0	0	2	578	0	0	0	0	4	31.7839
85	1966-09-16	1	0	0	0	1	509	0	0	0	0	2	26.5992
87	1930-04-17	1	0	0	0	2	3377	0	0	0	0	2	66.5527
89	1950-04-09	1	1	0	0	2	693	0	0	0	0	2	58.3584
90	1954-01-01	0	0	1	0	2	2061	1	0	0	1	2	45.119
91	1945-03-11	0	0	0	0	1	520	0	0	0	0	4	49.223
93	1965-07-26	0	0	0	0	1	255	0	0	0	0	6	27.0616
95	1937-05-21	0	0	0	0	2	38	0	0	0	0	4	61.3707
96	1983-01-07	1	0	1	3	2	371	0	0	0	0	7	17.7155
97	1968-08-01	1	0	1	0	2	353	0	0	0	0	2	31.9261
99	1978-03-02	1	0	0	0	2	172	0	0	0	0	2	26.7332
102	1971-09-14	1	0	0	0	2	862	0	0	0	0	4	34.5855
103	1941-11-04	1	0	1	1	1	1068	0	0	0	0	2	50.8728
104	1927-09-29	1	0	0	0	2	703	0	0	0	0	6	73.4555
105	1939-09-16	0	0	0	0	2	594	0	0	0	0	4	61.2668
106	1959-12-30	1	0	0	0	2	1279	0	0	0	0	3	49.4692
108	1934-07-06	0	0	0	0	1	1363	0	0	0	0	6	59.751
109	1968-05-01	1	0	0	0	2	484	0	0	0	0	4	42.8782
110	1958-02-26	1	0	0	0	1	95	0	0	0	0	4	39.5568
110	1958-02-26	1	0	0	0	2	316	0	0	0	0	4	39.5568
111	1950-08-16	1	0	0	0	2	730	0	0	0	0	5	57.7538
112	1963-03-25	1	0	1	1	1	2830	0	0	0	0	2	27.0041
112	1963-03-25	1	0	1	1	2	5113	0	0	0	0	2	27.0041
113	1950-01-21	1	0	0	0	1	378	0	0	0	0	6	46.8755
113	1950-01-21	1	0	0	0	2	1	0	0	0	0	6	46.8755
115	1948-04-05	0	0	0	0	1	419	0	0	0	0	4	48.5581
115	1948-04-05	0	0	0	0	2	740	0	0	0	0	4	48.5581
116	1944-03-05	1	1	0	0	2	498	0	0	0	0	1	55.1491
117	1943-06-06	1	0	0	0	1	282	0	0	0	0	7	48.4432
118	1952-04-02	1	0	0	0	2	175	0	0	0	0	4	49.5349
119	1973-03-20	1	0	0	0	2	1071	0	0	0	0	7	33.264
120	1990-09-25	1	0	0	0	2	1616	0	0	0	0	7	16.5828
121	1961-06-24	1	0	0	0	2	133	0	0	0	0	4	44.2654
122	1994-04-07	0	0	0	0	2	504	0	0	0	0	7	17.3434
123	1952-01-15	1	0	0	0	1	793	0	0	0	0	3	43.13
124	1957-10-12	0	1	0	0	2	209	0	0	0	0	1	52.4323
125	1950-08-12	1	0	0	0	1	353	0	0	0	0	4	39.8605
125	1950-08-12	1	0	1	1	2	984	0	0	0	0	4	39.8605
127	1959-09-23	0	0	0	0	1	299	0	0	0	0	6	30.2544
127	1959-09-23	0	0	1	1	2	1903	0	0	0	0	6	30.2544
128	1930-11-12	0	0	0	0	1	292	0	0	0	0	6	61.0041
129	1946-09-02	0	0	0	0	2	663	0	0	0	0	4	51.9097
130	1936-09-10	1	0	0	0	1	930	0	0	0	0	3	58.7196
130	1936-09-10	1	0	0	0	2	3506	0	0	0	0	3	58.7196
131	1968-10-31	0	0	0	0	2	203	0	0	0	0	2	30.8974
132	1967-11-28	1	0	0	0	1	803	0	0	1	1	2	23.1655
133	1967-09-02	1	0	0	0	2	123	0	0	0	0	3	44.9631
134	1964-05-22	1	0	1	0	1	201	0	0	0	0	2	25.5951
134	1964-05-22	1	0	1	1	2	1268	0	0	0	0	2	25.5951
135	1947-04-17	1	1	0	0	2	194	0	0	0	0	1	59.8304
136	1947-05-08	1	1	0	0	2	1038	0	0	0	0	1	62.5718
137	1978-03-09	1	0	0	0	2	304	0	0	0	0	2	21.0342
139	1955-09-07	0	0	1	0	1	391	0	0	0	0	2	36.0793
140	1943-02-24	0	0	0	0	2	436	0	0	0	0	6	57.7073
141	1977-04-14	0	0	0	0	2	37	0	0	0	0	7	23.855
142	1953-11-12	1	0	0	0	2	32	0	0	0	0	2	51.7784
143	1945-11-20	0	0	0	0	1	1220	0	0	0	0	6	49.4309
145	1985-10-09	1	0	0	0	2	3405	1	0	1	2	2	17.8933
146	1951-06-24	1	0	0	0	2	457	0	1	0	1	2	60.2298
147	1927-01-06	0	0	0	0	2	1648	0	0	0	0	2	73.5622
148	1988-02-05	1	0	0	0	2	530	0	0	0	0	2	21.6306
149	1936-10-02	0	0	0	0	2	455	0	0	0	0	4	70.4624
150	1953-05-18	0	0	0	0	2	342	0	0	0	0	6	53.7839
151	1945-02-16	1	0	0	0	1	368	0	0	0	0	2	51.8276
151	1945-02-16	1	0	0	0	2	459	0	0	0	0	2	51.8276
152	1972-11-07	1	0	0	0	2	1905	0	0	0	0	2	25.3789
153	1948-11-25	1	0	0	0	2	429	0	0	0	0	2	56.9494
154	1962-05-01	1	0	0	0	2	905	0	0	0	0	1	37.7264
155	1952-12-19	1	1	0	0	2	697	1	1	0	2	1	51.8988
156	1950-07-03	1	0	0	0	2	430	0	0	0	0	2	52.6156
157	1933-08-17	1	1	0	0	2	1361	0	0	0	0	1	67.1464
158	1942-12-27	1	0	1	1	1	3146	0	0	0	0	7	53.6662
159	1978-08-03	0	0	0	0	2	1122	0	0	0	0	2	26.1532
160	1959-03-24	1	0	1	1	1	404	0	0	0	0	2	44.7223
161	1970-02-01	0	0	0	0	1	2049	0	0	0	0	6	21.1847
162	1937-07-08	0	0	0	0	2	600	0	0	0	0	6	64.5034
163	1963-05-04	1	0	0	0	1	420	0	0	0	0	2	28.1395
164	1927-12-04	1	0	0	0	1	2173	0	0	0	0	7	67.7565
165	1953-03-10	1	0	0	0	1	953	0	0	0	0	7	36.788
166	1932-02-18	1	1	0	0	1	1315	0	0	0	0	2	62.2244
166	1932-02-18	1	1	0	0	2	1264	0	0	0	0	2	62.2244
167	1969-07-03	0	0	0	0	2	196	0	0	0	0	2	42.9302
169	1952-01-08	0	0	0	0	2	615	0	0	0	0	4	54.5992
171	1938-08-28	1	1	0	0	2	259	0	0	0	0	1	59.368
173	1972-10-15	1	0	1	0	1	274	0	0	0	0	2	20.041
174	1961-07-28	0	0	0	0	2	1033	0	0	0	0	4	38.6375
175	1934-12-09	0	0	0	0	1	740	0	0	0	0	8	60.9932
175	1934-12-09	0	0	0	0	2	508	0	0	2	2	8	60.9932
176	1977-11-30	0	0	0	0	2	806	0	0	0	0	2	27.2339
178	1976-06-15	1	0	0	0	2	1000	0	0	0	0	6	21.7674
179	1945-07-04	1	0	0	0	1	380	0	0	0	0	6	49.959
180	1947-11-17	1	0	1	1	2	314	0	0	0	0	2	53.5759
181	1977-05-19	1	0	0	0	2	171	0	0	0	0	7	21.4172
182	1953-11-10	1	0	0	0	1	537	0	0	0	0	6	41.7729
183	1926-10-31	0	0	0	0	1	2257	0	0	0	0	4	63.1272
184	1937-08-18	0	0	0	0	1	95	0	0	0	0	4	52.3365
185	1931-04-16	1	0	0	0	1	379	0	0	0	0	7	61.3653
186	1921-09-21	1	0	0	0	1	63	0	0	0	0	4	72.3037
187	1955-05-28	1	0	1	1	1	275	0	0	0	0	2	41.814
187	1955-05-28	1	0	1	1	2	3808	0	0	0	0	2	41.814
188	1938-11-03	1	0	0	0	2	656	0	0	0	0	2	64.3283
